# Supplementary material for: Tidewater cycle drives alpine glacial sediment plume geochemistry
Source: Nat Commun. 2025 Oct 22;16:9211. doi: 10.1038/s41467-025-64731-1 (PMC12546839; doi:10.1038/s41467-025-64731-1)
Supplement: Supplementary file 3 — Supplementary Dataset 1 [file 41467_2025_64731_MOESM3_ESM.xlsx]

## Sheet: REE sediments, cobbles
			La	Ce	Pr	Nd	Sm	Eu	Gd	Dy	Ho	Er	Tm	Yb
Size Fraction	Fjord	Station	[ng g-1]	[ng g-1]	[ng g-1]	[ng g-1]	[ng g-1]	[ng g-1]	[ng g-1]	[ng g-1]	[ng g-1]	[ng g-1]	[ng g-1]	[ng g-1]
<5 µm	AG	1	2.19676	4.6241	0.550442	2.159	0.494614	0.157849	0.477797	0.462499	0.0943744	0.275016	0.040329	0.25214
		2	0.890809	1.82178	0.224364	0.883494	0.213867	0.0661105	0.198923	0.196132	0.0396712	0.114569	0.0170055	0.10997
		3	0.286037	0.60641	0.0735877	0.292755	0.0688146	0.0240361	0.0680497	0.063066	0.0135635	0.0387157	0.00616743	0.0362436
		4	0.509633	1.04486	0.128358	0.515806	0.118408	0.0377343	0.113635	0.111286	0.0221451	0.0615675	0.00901968	0.0578506
		5	0.296844	0.601547	0.0741703	0.300508	0.0675354	0.0209349	0.0668979	0.0595964	0.0117764	0.0339133	0.00511229	0.0300827
		6	0.360191	0.761643	0.092855	0.381319	0.0876848	0.0280208	0.088646	0.0797495	0.0156002	0.0453794	0.00634656	0.0395081
		7	0.384308	0.791314	0.0969844	0.411157	0.0937602	0.0293949	0.0893773	0.084004	0.0166782	0.0484987	0.00684289	0.0412231
		8	0.110941	0.22621	0.0282953	0.176445	0.0251122	0.00824355	0.0255492	0.0308287	0.00471845	0.0124989	0.00195115	0.0127469
		9	0.258362	0.517017	0.0673887	0.30178	0.0571801	0.0184881	0.053383	0.0533377	0.0104257	0.028015	0.00388594	0.0259024
	NWG	1	2.1202	4.45557	0.542718	2.05686	0.47109	0.0936645	0.428882	0.386735	0.0727857	0.210896	0.0305395	0.200304
		2	0.965268	2.0433	0.250304	0.961094	0.220973	0.0456268	0.202008	0.168447	0.0315614	0.0826562	0.0118614	0.0771998
		3	1.19675	2.53886	0.303042	1.15777	0.255134	0.0530233	0.221864	0.188351	0.0335995	0.0932985	0.0125008	0.0838637
		4	1.11727	2.35214	0.289947	1.1189	0.252194	0.0535586	0.234401	0.190248	0.0346311	0.101077	0.0130157	0.0885797
		5	3.31119	6.94541	0.843115	3.24292	0.7323	0.151837	0.657154	0.556275	0.10094	0.287456	0.0395377	0.2572
		6	5.5032	11.7729	1.39606	5.26571	1.15529	0.235803	1.02641	0.831325	0.150895	0.44352	0.0594857	0.401976
		7	0.700072	1.46972	0.178957	0.688165	0.152561	0.0347454	0.145485	0.122628	0.02073	0.0614973	0.00867711	0.0561288
		8	0.615152	1.29763	0.159239	0.61778	0.133725	0.0319613	0.127817	0.101722	0.019059	0.0517636	0.00681336	0.044914
		9	0.76824	1.60836	0.196741	0.742494	0.171827	0.0395705	0.161245	0.135725	0.0249794	0.069378	0.00931338	0.0622403
>5 µm	AG	1	1.04704	2.21324	0.262661	1.04866	0.228349	0.0738466	0.218002	0.197317	0.0390359	0.11719	0.016296	0.109953
		2	0.991498	2.06187	0.243068	0.976391	0.215802	0.0707919	0.208348	0.189906	0.0391439	0.112485	0.0159243	0.101414
		3	1.23642	2.56297	0.312221	1.23521	0.28699	0.0886847	0.266524	0.251846	0.0510581	0.153917	0.0218951	0.137221
		4	0.555241	1.1873	0.147955	0.570058	0.128381	0.0418281	0.123714	0.113701	0.0220133	0.0657098	0.00885094	0.0548199
		5	0.344563	0.726397	0.0873876	0.341984	0.0776529	0.024821	0.0706096	0.0624701	0.0123809	0.0378824	0.00485032	0.031916
		6	0.844065	1.73078	0.216197	0.84569	0.193216	0.060128	0.181059	0.167214	0.033331	0.0927824	0.0131133	0.080282
		7	0.656511	1.33217	0.164195	0.64269	0.153854	0.0468416	0.140187	0.130612	0.0253746	0.0742559	0.00965229	0.0626873
		8	0.366475	0.737909	0.0946638	0.370627	0.0859329	0.029553	0.0793349	0.0704904	0.0145672	0.039949	0.00550839	0.0346629
		9	0.592237	1.19875	0.149216	0.575199	0.129299	0.0424709	0.120597	0.108946	0.0218214	0.0610592	0.00854426	0.0533028
	NWG	1	4.34524	9.14781	1.10955	4.24113	0.936873	0.178918	0.824057	0.661169	0.119716	0.346577	0.0455823	0.311159
		2	1.40235	2.90098	0.350492	1.45421	0.312652	0.0634076	0.266111	0.215578	0.0365924	0.0995741	0.0133749	0.0874815
		3	6.08304	12.7984	1.51647	5.79121	1.22315	0.253968	1.06403	0.768494	0.134253	0.374343	0.0483886	0.319847
		4	1.53761	3.23303	0.393255	1.50657	0.335808	0.0683357	0.292585	0.220352	0.0392871	0.109406	0.0144614	0.100141
		5	2.48749	5.18368	0.628314	2.36043	0.506841	0.0995917	0.452623	0.342807	0.0635692	0.175392	0.0237728	0.157595
		6	0.868377	1.81295	0.217813	0.826624	0.174535	0.0361845	0.153645	0.11902	0.0224298	0.0631309	0.00813469	0.0543216
		7	0.675027	1.39398	0.166482	0.633203	0.136552	0.0258362	0.118557	0.0874546	0.0150851	0.0408173	0.00596219	0.0365555
		8	0.628219	1.31133	0.158743	0.610037	0.134843	0.0334011	0.119839	0.0949596	0.0169316	0.0469536	0.0065614	0.0402549
		9	0.851768	1.78827	0.216785	0.828618	0.181021	0.0405263	0.161747	0.124539	0.0219979	0.0598725	0.00813741	0.0513241
			[µg g-1]	[µg g-1]	[µg g-1]	[µg g-1]	[µg g-1]	[µg g-1]	[µg g-1]	[µg g-1]	[µg g-1]	[µg g-1]	[µg g-1]	[µg g-1]
	AG	Cobble	34.0795	70.5759	8.69196	34.8443	7.27152	2.44838	7.412	6.04881	1.21334	3.6402	0.50693	3.17915
	NWG	Cobble	27.0408	55.8385	6.82246	26.0175	5.72759	1.33371	4.99104	4.08452	0.767207	1.82814	0.282639	1.86215
