# Supplementary material for: Tidewater cycle drives alpine glacial sediment plume geochemistry
Source: Nat Commun. 2025 Oct 22;16:9211. doi: 10.1038/s41467-025-64731-1 (PMC12546839; doi:10.1038/s41467-025-64731-1)
Supplement: Supplementary file 5 — Source data [file 41467_2025_64731_MOESM5_ESM.xlsx]

## Sheet: Station and dissolved nutrients
	Station	Latitude	Longitude	Ice Cover	Sea Surface Temperature	Salinity	Bottom Depth	Nitrate	Phosphate	dSi	dFe	dMn	dMn:dFe
	no.	[degrees N]	[degrees W]	[%]	[degC]	[PSU]	[m]	[µM]	[µM]	[µM]	[nM]	[nM]	[mol:mol]
Aialik Fjord	1	59.9305	-149.725	20	2.12778	29	111.557	na	na	na	43.6614	34.1051	0.781128
	2	59.9399	-149.716	15	1.18333	29	60.0456	0.09	0.15	0.7	16.5486	30.7016	1.85524
	3	59.9461	-149.675	1	4.28333	23	58.8264	0.36	0.13	1.4	16.7072	27.9071	1.67036
	4	59.9219	-149.673	0	7.11111	32	14.0818	0	0.16	0.5	41.6093	17.5301	0.421302
	5	59.9207	-149.694	1	5.15	30	144.78	0.45	0.13	0.3	15.2437	23.3391	1.53106
	6	59.9203	-149.712	20	1.72222	27	82.296	0.77	0.12	2.2	31.3869	8.81175	0.280746
	7	59.8751	-149.707	0	7.66667	30	10.3632	0	0.15	1.1	27.5525	26.5647	0.964148
	8	59.8715	-149.693	0	8.61111	31	67.9704	0	0.13	0.4	95.1535	28.4004	0.298469
	9	59.8715	-149.675	0	9.51667	32.5	11.0642	1.87	0.26	0.4	7.031	14.6858	2.08872
	10	59.7873	-149.721	0	9.84444	31	291.694	1.53	0.26	0.7	13.8497	20.0983	1.45118
Northwestern Fjord	1	59.8254	-150.06	50	1.92778	25	165.202	0.77	0.67	10.9	216.61	31.4981	0.145414
	2	59.824	-150.056	75	0.222222	28.5	181.966	0.01	0.23	5.4	66.6652	28.7483	0.431234
	3	59.8261	-150.053	10	4.30556	27	94.1832	0.02	0.28	6.4	67.1591	25.3427	0.377353
	4	59.8102	-150.044	5	5.84444	27	117.043	0.01	0.22	5.7	29.6061	26.0057	0.878393
	5	59.8095	-150.048	75	3.18333	28	212.75	0.87	0.47	7.6	69.6328	26.1717	0.375853
	6	59.8074	-150.05	50	2.48889	31	212.141	0	0.14	3.3	19.1435	22.9056	1.19652
	7	59.7739	-150.032	0	9.41667	29.5	131.064	1.88	0.52	6.7	19.0487	31.2385	1.63993
	8	59.7786	-150.019	0	10.0833	26	129.845	0	0.09	3.7	33.4639	58.4387	1.74632
	9	59.7859	-150.005	0	10.65	26	145.999	0.03	0.09	4.2	95.6973	33.5668	0.35076
	10	59.7084	-149.877	0	8.33333	32	161.422	0.93	0.38	5.2	10.5532	12.9397	1.22614

## Sheet: Particulate Trace Elements
	Station	Latitude	Longitude	LpAl_0.4	LpTi_0.4	LpFe_0.4	LpMn_0.4	LpP_0.4	TpAl_0.4	TpTi_0.4	TpFe_0.4	TpMn_0.4	TpP_0.4	TpAl:TpTi_0.4	LpAl:LpTi_0.4	TpFe:TpAl_0.4	LpFe:LpAl_0.4	TpMn:TpFe_0.4	LpMn:LpFe_0.4			Station	LpAl	LpTi	LpFe	LpMn	LpP	TpAl	TpTi	TpFe	TpMn	TpP	TpAl:TpTi	LpAl:LpTi	TpFe:TpAl	LpFe:LpAl	TpMn:TpFe	LpMn:LpFe
	no.	[degrees N]	[degrees W]	[nmol kg-1]	[nmol kg-1]	[nmol kg-1]	[nmol kg-1]	[nmol kg-1]	[µmol kg-1]	[nmol kg-1]	[nmol kg-1]	[nmol kg-1]	[nmol kg-1]	[mol:mol]	[mol:mol]	[mol:mol]	[mol:mol]	[mol:mol]	[mol:mol]			no.	[nmol kg-1]	[nmol kg-1]	[nmol kg-1]	[nmol kg-1]	[nmol kg-1]	[µmol kg-1]	[nmol kg-1]	[nmol kg-1]	[nmol kg-1]	[nmol kg-1]	[mol:mol]	[mol:mol]	[mol:mol]	[mol:mol]	[mol:mol]	[mol:mol]
Aialik Fjord	1	59.9305	-149.725	933.205	15.0877	457.004	19.9134	164.579	16.3981	454.422	3271.89	90.3735	439.494	36.0856	61.8519	0.199529	0.489715	0.0276212	0.0435738		Aialik Fjord	1	481.185	23.7553	398.748	15.651	99.8468	7.7758	221.64	1741.59	50.7465	231.253	35.0831	20.2559	0.223976	0.828678	0.0291379	0.0392504
	2	59.9399	-149.716	402.242	14.3384	332.932	12.4859	83.1808	4.97446	142.905	1101.19	47.0168	265.866	34.8095	28.0536	0.221369	0.827691	0.0426963	0.0375029			2	358.485	15.5973	294.082	12.1347	107.93	5.30634	154.66	1201.46	45.7034	221.267	34.3098	22.9838	0.226419	0.820347	0.03804	0.041263
	3	59.9461	-149.675	263.434	24.9702	214.781	7.93435	73.8157	2.26091	138.257	813.523	25.9063	297.555	16.353	10.55	0.359821	0.815312	0.0318446	0.0369415			3	634.179	37.0107	521.183	13.1169	169.259	10.4073	288.773	2294.57	58.2285	365.117	36.04	17.135	0.220475	0.821823	0.0253767	0.0251676
	4	59.9219	-149.673	154.581	14.4415	124.321	5.96692	43.6514	3.02459	97.3346	962.046	29.3673	224.611	31.0741	10.704	0.318075	0.804247	0.0305259	0.047996			4	114.367	9.78513	88.2949	4.58853	95.3575	3.0417	93.3428	1011.5	30.4826	221.985	32.5863	11.6879	0.332544	0.772029	0.0301361	0.0519682
	5	59.9207	-149.694	96.6005	7.92147	75.6343	4.69749	48.8403	1.30313	68.96	426.152	15.9433	198.954	18.8968	12.1948	0.327023	0.78296	0.0374122	0.0621079			5	109.548	7.78685	82.8213	3.81647	108.771	1.56427	79.0941	508.784	16.7856	203.741	19.7774	14.0683	0.325252	0.756027	0.0329916	0.0460808
	6	59.9203	-149.712	505.665	9.303	419.612	11.99	na	6.69178	182.216	2427.3	40.951	na	36.7244	54.355	0.362728	0.829822	0.016871	0.028574			6	223.47	5.957	182.257	5.345	na	2.11669	48.518	523.695	13.398	na	43.627	37.5138	0.247412	0.815577	0.0255836	0.0293267
	7	59.8751	-149.707	119.819	6.72181	88.1681	5.38369	55.2514	1.65811	78.6607	538.199	18.4448	190.253	21.0793	17.8254	0.324586	0.735846	0.0342714	0.0610617			7	174.953	13.09	127.777	6.91484	218.207	3.57411	104.057	977.314	34.9765	423.462	34.3477	13.3654	0.273443	0.730351	0.0357884	0.0541165
	8	59.8715	-149.693	117.198	7.3686	92.5957	4.84474	44.4911	1.79413	59.2393	591.98	19.0061	171.101	30.2862	15.9051	0.329954	0.790079	0.032106	0.0523214			8	141.558	6.424	108.163	5.09813	99.4632	2.74328	72.7751	874.895	26.2006	193.646	37.6953	22.0358	0.318923	0.764093	0.0299471	0.0471337
	9	59.8715	-149.675	24.9002	8.57041	20.7546	1.77271	22.2113	0.454598	33.2383	141.456	6.56281	139.113	13.6769	2.90537	0.311168	0.83351	0.0463945	0.0854127			9	118.921	10.9293	78.0256	6.16865	152.458	1.42412	74.1685	451.66	18.1749	291.651	19.2011	10.8809	0.31715	0.656114	0.0402402	0.0790592
	10	59.7873	-149.721	58.4778	9.27582	39.2243	2.85749	50.864	1.08289	67.6295	298.198	13.0066	361.969	16.0121	6.30432	0.275372	0.670757	0.0436173	0.0728498			10	114.031	10.8072	76.457	4.15439	74.4236	1.5524	51.9978	460.023	16.6085	172.549	29.8551	10.5514	0.29633	0.670495	0.0361037	0.0543363
Northwestern Fjord	1	59.8254	-150.06	770.312	17.0738	211.917	6.6144	45.7675	6.26959	281.04	1404.5	45.5318	136.72	22.3085	45.1166	0.224017	0.275105	0.0324186	0.0312123		Northwestern Fjord	1	3545.86	120.55	1055.93	35.0793	320.266	25.6987	1085.8	5588.58	191.927	653.885	23.668	29.4139	0.217466	0.297793	0.0343428	0.0332212
	2	59.824	-150.056	460.588	16.8122	187.987	6.8389	55.1857	4.3908	198.724	1057.68	36.8904	219.461	22.0949	27.3961	0.240886	0.408144	0.0348785	0.0363797			2	333.059	11.1253	116.788	5.1491	187.394	5.88627	225.659	1171.01	42.2017	456.913	26.0848	29.9372	0.198939	0.350653	0.0360387	0.0440892
	3	59.8261	-150.053	702.83	28.8704	301.592	9.8532	57.8271	6.20195	271.596	1465.64	47.8336	226.378	22.8352	24.3443	0.23632	0.429111	0.0326366	0.0326706			3	1958.87	34.5254	467.6	16.6981	491.388	27.6383	1079.53	5500.66	181.19	1035.95	25.6022	56.7369	0.199023	0.23871	0.0329397	0.0357102
	4	59.8102	-150.044	578.474	16.9674	259.476	8.80783	55.7301	4.98126	212.449	1217.89	39.87	241.582	23.4469	34.0932	0.244494	0.448553	0.0327371	0.0339447			4	618.928	25.4328	248.795	9.46921	277.05	6.86049	282.546	1535.74	52.4937	606.465	24.2809	24.3358	0.223853	0.401978	0.0341813	0.0380603
	5	59.8095	-150.048	1333.14	17.2696	299.859	10.5474	155.516	14.3573	623.594	3151.11	105.07	417.931	23.0235	77.196	0.219477	0.224927	0.0333438	0.0351746			5	826.54	23.3782	298.427	7.04718	169.796	10.3437	444.222	2323.16	77.1181	384.738	23.2849	35.3551	0.224597	0.361056	0.0331953	0.0236144
	6	59.8074	-150.05	2493.78	34.8187	568.084	20.1375	287.816	26.3869	1143.38	5687.91	191.972	664.957	23.078	71.6218	0.215558	0.227801	0.0337509	0.0354482			6	374.784	17.7279	153.84	5.7977	75.8243	4.38311	185.004	976.953	35.6166	214.743	23.692	21.1409	0.22289	0.410475	0.0364568	0.0376866
	7	59.7739	-150.032	310.845	14.2207	135.012	4.92018	41.6115	3.05395	140.447	1126.32	39.416	172.01	21.7446	21.8586	0.368806	0.434337	0.0349954	0.0364427			7	217.951	10.4961	78.753	3.4823	205.004	2.21604	96.8916	786.503	28.1349	358.071	22.8713	20.7649	0.354914	0.361333	0.0357721	0.0442179
	8	59.7786	-150.019	221.046	10.5863	86.2227	3.30231	39.42	2.3949	107.46	869.775	29.8091	173.47	22.2864	20.8803	0.363178	0.390067	0.0342722	0.0382997			8	305.092	14.9198	109.627	4.56592	277.926	2.59645	109.18	925.552	31.66	523.41	23.7814	20.4488	0.356467	0.359325	0.0342067	0.0416495
	9	59.7859	-150.005	212.959	9.65772	85.7478	3.23304	28.4589	2.18443	98.6804	796.797	25.3094	132.665	22.1364	22.0506	0.364762	0.40265	0.031764	0.037704			9	235.398	10.826	90.5263	4.11596	240.448	2.35429	100.979	664.368	27.5971	469.134	23.3147	21.7437	0.282194	0.384568	0.0415389	0.045467
	10	59.7084	-149.877	71.7011	12.6697	31.5566	1.65932	78.0454	0.750337	63.3962	251.256	9.69826	213.363	11.8357	5.65923	0.334857	0.440113	0.0385991	0.0525825			10	29.8678	5.89304	13.8787	0.691227	85.3513	0.304314	22.7842	90.8606	4.12668	161.995	13.3563	5.06832	0.298576	0.46467	0.0454176	0.049805
Icebergs	1			0.639302	0.0153652	0.240159	0.0041918	0.391303	36.405	1.57445	7.12797	0.137012	1.75543	23.1224	41.6072	0.195796	0.375658	0.0192218	0.0174543		Icebergs	1	6.83007	0.0876241	2.59223	0.048985	1.12509	349.714	18.6828	95.8401	2.23547	7.03303	18.7185	77.9473	0.274053	0.379532	0.023325	0.0188969
	2			1.0682	0.0338038	0.584479	0.0120386	0.295769	29.8679	1.24268	7.46406	0.192591	6.10983	24.0351	31.5999	0.249902	0.547165	0.0258025	0.0205972			2	3.98914	0.105133	3.21444	0.0711889	0.509621	232.766	6.46594	64.3039	1.69122	3.40116	35.9987	37.9438	0.27626	0.805798	0.0263005	0.0221466
	3			0.149739	0.00888396	0.12266	0.000809387	0.444972	21.3133	0.522865	5.7866	0.102248	2.62812	40.7625	16.855	0.271502	0.819157	0.0176697	0.00659863			3	4.53711	0.0539692	0.963492	0.0142763	0.631972	655.8	20.8138	106.738	3.42404	8.45284	31.5079	84.0684	0.16276	0.212358	0.0320788	0.0148173
	4			1.15297	0.0905941	1.80641	0.0468631	4.6112	19.6026	0.832013	30.6886	0.455274	93.0054	23.5604	12.7268	1.56554	1.56674	0.0148353	0.0259427			4	124.432	2.8526	62.9835	5.13518	67.5432	7078.78	237.26	1700.46	148.007	644.826	29.8356	43.6205	0.24022	0.506168	0.0870394	0.0815321
	5			8.14824	0.112909	2.98775	0.0856892	5.67442	237.096	5.32726	47.4141	1.07143	21.8903	44.5061	72.1665	0.199979	0.366674	0.0225972	0.0286802			5	1695.47	36.5959	583.806	35.1501	328.973	93647.9	3818.6	17428.5	1159.38	2834	24.5241	46.3296	0.186106	0.344332	0.0665223	0.0602085
				LpAl	LpTi	LpFe	LpMn	LpP	TpAl	TpTi	TpFe	TpMn	TpP	TpAl:TpTi	LpAl:LpTi	TpFe:TpAl	LpFe:LpAl	TpMn:TpFe	LpMn:LpFe
				[µmol g-1 d.w.s.]	[µmol g-1 d.w.s.]	[µmol g-1 d.w.s.]	[µmol g-1 d.w.s.]	[µmol g-1 d.w.s.]	[µmol g-1 d.w.s.]	[µmol g-1 d.w.s.]	[µmol g-1 d.w.s.]	[µmol g-1 d.w.s.]	[µmol g-1 d.w.s.]	[mol:mol]	[mol:mol]	[mol:mol]	[mol:mol]	[mol:mol]	[mol:mol]
Cobbles	1			51.1962	1.54812	26.361	4.14252	15.5249	3366.69	199.798	1019.07	33.9146	57.0874	16.8505	33.0699	0.302692	0.514902	0.0332799	0.157146
	2			49.1543	0.373352	13.8975	1.84902	10.0648	3180.19	144.431	424.883	18.156	35.5461	22.0188	131.657	0.133603	0.282732	0.0427317	0.133047
